# Supplementary material for: 3D Genome Constrains Breakpoints of Inversions That Can Act as Barriers to Gene Flow in the Stickleback
Source: Mol Ecol. 2025 May 31;34(21):e17814. doi: 10.1111/mec.17814 (PMC12573730; doi:10.1111/mec.17814)
Supplement: Supplementary file 2 — Table S1‐S4 [file MEC-34-e17814-s002.xlsx]

## Sheet: TableS1
Table S1. Short-read sequence data used in this study.
Species	Population	ID	Sex	Accession	Reference
G. aculeatus	Akkeshi, Japan	JR1_POf	female	DRP001192	Yoshida et al. 2014
G. aculeatus	Akkeshi, Japan	JR27_POf	female	DRP001192	Yoshida et al. 2014
G. aculeatus	Akkeshi, Japan	JR39_POm	male	DRP001192	Yoshida et al. 2014
G. aculeatus	Akkeshi, Japan	JR42_POf	female	DRP001192	Yoshida et al. 2014
G. aculeatus	Akkeshi, Japan	JR49_POm	male	DRP001192	Yoshida et al. 2014
G. aculeatus	Akkeshi, Japan	JR55_POm	male	DRP001192	Yoshida et al. 2014
G. aculeatus	Akkeshi, Japan	JR58_POf	female	DRP001192	Yoshida et al. 2014
G. aculeatus	Akkeshi, Japan	JR65_POf	female	DRP001192	Yoshida et al. 2014
G. aculeatus	Akkeshi, Japan	JR66_POf	female	DRP001192	Yoshida et al. 2014
G. aculeatus	Akkeshi, Japan	PO_male	male	DRP001192	Yoshida et al. 2014
G. nipponicus	Akkeshi, Japan	JSm_KIA	male	DRP001192	Yoshida et al. 2014
G. nipponicus	Akkeshi, Japan	KIA31_JSf	female	DRP001192	Yoshida et al. 2014
G. nipponicus	Akkeshi, Japan	KIA34_JSm	male	DRP001192	Yoshida et al. 2014
G. nipponicus	Akkeshi, Japan	KIA37_JSm	male	DRP001192	Yoshida et al. 2014
G. nipponicus	Akkeshi, Japan	KIA45_JSf	female	DRP001192	Yoshida et al. 2014
G. nipponicus	Akkeshi, Japan	KIA46_JSf	female	DRP001192	Yoshida et al. 2014
G. nipponicus	Akkeshi, Japan	KIA48_JSf	female	DRP001192	Yoshida et al. 2014
G. nipponicus	Akkeshi, Japan	KIA5_JSf	female	DRP001192	Yoshida et al. 2014
G. nipponicus	Akkeshi, Japan	KIA69_JSm	male	DRP001192	Yoshida et al. 2014
G. nipponicus	Akkeshi, Japan	KIA70_JSm	male	DRP001192	Yoshida et al. 2014
G. aculeatus	Quebec, Canada	Adulte_46	male	PRJNA935671	Sylvestre et al. 2023
G. aculeatus	Quebec, Canada	Adulte_25	male	PRJNA935671	Sylvestre et al. 2023
G. aculeatus	Quebec, Canada	Adulte_13	female	PRJNA935671	Sylvestre et al. 2023
G. aculeatus	Quebec, Canada	Adulte_60	male	PRJNA935671	Sylvestre et al. 2023
G. aculeatus	Quebec, Canada	Adulte_10	male	PRJNA935671	Sylvestre et al. 2023
G. aculeatus	Quebec, Canada	Adulte_70	male	PRJNA935671	Sylvestre et al. 2023
G. aculeatus	Quebec, Canada	Adulte_167	female	PRJNA935671	Sylvestre et al. 2023
G. aculeatus	Quebec, Canada	Adulte_49	female	PRJNA935671	Sylvestre et al. 2023
G. aculeatus	Quebec, Canada	Adulte_31	female	PRJNA935671	Sylvestre et al. 2023
G. aculeatus	Quebec, Canada	Adulte_24	female	PRJNA935671	Sylvestre et al. 2023
G. wheatlandi	MA, USA	WLD	Female	DRP001133	Yoshida et al. 2014
References
Yoshida et al. (2014) Sex chromosome turnover contributes to genomic divergence between Incipient stickleback species. PLoS Genetics, 10, e1004223
Sylvestre et al. (2023) Searching for intralocus sexual conflicts in the three-spined stickleback (Gasterosteus aculeatus) genome. Evolution, 77, 1667–1681

## Sheet: TableS2
Table S2. Statistics of haplotype-phased assembly and gene annotation.
	G. nipponicus	G. nipponicus	G. aculeatus	G. aculeatus
Genome
Haplotype	1	2	1	2
Contig N50 by HiFiasm	15637329	12546655	15778336	17404075
Number of contigs outputted by HiFiasm	185	168	211	162
Assembly size (bp) after Omni-C scaffolding	479876863	479814250	485478192	489663713
Number of scaffolds after Omni-C scaffolding	100	69	160	117
Scaffold N50 after Omni-C scaffolding	21464653	23154386	21879767	23045107
Number of gaps after Omni-C scaffolding	92	106	63	61
Proportion basepairs anchored to chromosomes (%)	0.989	99.37	97.74	98.1
GC-content (%)	44.76	44.77	44.61	44.56
BUSCO complete (%)	98.13	94.78	95.03	98.19
BUSCO complete+partial (%)	98.6	95.6	95.82	98.79
Sex chromosome	chrXIX	chrY_IX	chrY	chrXIX
Annotated genes
Number of genes	24986	23963	25375	25668
BUSCO complete (%)	99.15	95.77	96.15	99.07
BUSCO complete+partial (%)	99.42	96.21	96.81	99.4

## Sheet: TableS3
Table S3. Quality of iconHi-C read mapping
	G. nipponicus	G. aculeatsu
Total Read Pairs (%)	100	100
Unmapped Read Pairs (%)	6.41	7.2
Mapped Read Pairs (%)	76.99	73.91
PCR Dup Read Pairs (%)	16.23	14.32
No-Dup Read Pairs	60.76	59.59
No-Dup Cis Read Pairs (%)	61.42	60.66
No-Dup Trans Read Pairs (%)	38.58	39.34
No-Dup Valid Read Pairs (cis >= 1kb + trans) (%)	80.29	85.93
No-Dup Cis Read Pairs < 1kb (%)	19.71	14.07
No-Dup Cis Read Pairs >= 1kb (%)	41.72	46.59
No-Dup Cis Read Pairs >= 10kb (%)	30.77	33.58

## Sheet: TableS4
Table S4. Relationship between inversions longer than 25 kbp and their overlaps with TADs.
Inversion ID	Chromosome	Size (bp) measured in G. nipponicus	Gn_distance_INV_TAD_left (bins)	Gn_distance_INV_TAD_right (bins)	Gn_TAD_No	Ga_size	Ga_distance_INV_TAD_left (bins)	Ga_distance_INV_TAD_right (bins)	Ga_TAD_No	Note
INV5	chrI	185863	0.60048	0.035	1	178938	0.26992	-0.57256	1	Both sides of inversion breakpoints overlap with TAD boundaries
INV6	chrI	248044	-10.4354	-0.51368	1	259262	-10.0727	0.2978	1
INV7	chrII	1512076	1.1318	-0.38516	5	1472162	-1.46728	7.4192	4
INV16	chrVI	31435	0.42892	1.68632	1	41777	2.53276	-1.79616	1
INV23	chrIX	939591	4.9884	0.57204	4	959719	0.79288	-2.81836	3
INV24	chrIX	1685465	0.572	3.9906	6	1846084	-0.5956	7.24776	4
INV25	chrIX	702853	4.06704	-3.81884	5	769531	-0.39864	-1.6174	2
INV28	chrXI	1601444	-3.68924	-2.63148	3	2042916	4.17272	0.88936	5
INV33	chrXII	48794	-0.03208	1.91968	1	48661	6.60936	-7.4442	1	TADs merged or a TAD split by inversion
INV36	chrXIII	1834782	-5.83	11.5613	4	1720997	-4.95884	10.881	5
INV41	chrXIV	34688	-3.32856	-1.94104	1	30300	-2.08196	-0.86996	1
INV42	chrXIV	35272	17.9294	19.3402	1	37428	-19.5924	-18.0953	1
INV48	chrXVII	333420	0.32808	0.66488	1	343500	0.3036	0.0436	1	Both sides of inversion breakpoints overlap with TAD boundaries
INV52	chrXIX	133265	-5.158	0.1726	1	109247	3.03168	0.40156	1
INV58	chrXXI	25641	-5.1548	-4.12916	1	25595	-2.39152	-1.36772	1
INV59	chrXXI	1685915	-0.92216	-0.48556	6	1693798	0.4098	-0.83828	6	Both sides of inversion breakpoints overlap with TAD boundaries
Gn_distance_INV_TAD_left (bins): Distance between the left side inversion break points and the nearest TAD boundaries in G nipponicus. Distance was converted to the bin number (bin size =25kbp).
Gn_distance_INV_TAD_right (bins): Distance between the right side inversion break points and the nearest TAD boundaries in G nipponicus. Distance was converted to the bin number (bin size =25kbp).
Gn_distance_INV_TAD_left (bins): Distance between the left side inversion break points and the nearest TAD boundaries in G. aculeatus. Distance was converted to the bin number (bin size =25kbp).
Gn_distance_INV_TAD_right (bins): Distance between the right side inversion break points and the nearest TAD boundaries in G. aculeatus. Distance was converted to the bin number (bin size =25kbp).
Gn_TAD_No: Number of TADs overlapped with the inversion in G nipponicus.
Ga_TAD_No: Number of TADs overlapped with the inversion in G aculeatus.
